# Supplementary material for: Machine Learning Integration with Single-Cell Transcriptome Sequencing Datasets Reveals the Impact of Tumor-Associated Neutrophils on the Immune Microenvironment and Immunotherapy Outcomes in Gastric Cancer
Source: Int J Mol Sci. 2024 Nov 26;25(23):12715. doi: 10.3390/ijms252312715 (PMC11641192; doi:10.3390/ijms252312715)
Supplement: Supplementary file 1 [file ijms-25-12715-s001.zip]

Archive with 5 entries (5 files):
- Supplementary picture.pdf
- Supplementary Material File S1.csv
- Supplementary Material File S2.csv
- Supplementary Material File S3.xlsx
- Supplementary Material File S4.xlsx
