# Supplementary material for: Machine Learning Integration with Single-Cell Transcriptome Sequencing Datasets Reveals the Impact of Tumor-Associated Neutrophils on the Immune Microenvironment and Immunotherapy Outcomes in Gastric Cancer
Source: Int J Mol Sci. 2024 Nov 26;25(23):12715. doi: 10.3390/ijms252312715 (PMC11641192; doi:10.3390/ijms252312715)
Supplement: Supplementary file 1 [file ijms-25-12715-s001.zip › Supplementary Material File S1.csv]

p_val	avg_log2FC	pct.1	pct.2	p_val_adj	cluster	DEF genes��gene symbol��
2.86E-95	1.025923745	0.848	0.606	7.47E-91	S100A12_NEU	MNDA
2.01E-90	1.080695719	0.921	0.752	5.24E-86	S100A12_NEU	S100A8
9.00E-89	0.878091204	0.961	0.869	2.35E-84	S100A12_NEU	S100A9
3.08E-67	0.559947688	0.964	0.908	8.05E-63	S100A12_NEU	H3F3A
3.90E-64	0.957014156	0.717	0.464	1.02E-59	S100A12_NEU	CXCR2
9.88E-54	0.700594428	0.921	0.771	2.58E-49	S100A12_NEU	FOS
2.85E-52	0.835720877	0.769	0.534	7.43E-48	S100A12_NEU	RGS2
4.37E-49	1.042848848	0.564	0.337	1.14E-44	S100A12_NEU	RIPOR2
2.02E-46	1.596686781	0.328	0.127	5.28E-42	S100A12_NEU	MEGF9
4.09E-41	0.405040361	0.962	0.899	1.07E-36	S100A12_NEU	IFITM2
1.41E-40	0.757066506	0.675	0.471	3.68E-36	S100A12_NEU	SORL1
6.19E-39	0.776333605	0.675	0.514	1.62E-34	S100A12_NEU	GCA
1.65E-36	1.076467556	0.448	0.253	4.30E-32	S100A12_NEU	SMAP2
2.06E-36	1.007077168	0.397	0.197	5.38E-32	S100A12_NEU	CEBPD
3.80E-36	0.77537319	0.66	0.482	9.92E-32	S100A12_NEU	OAZ1
5.24E-36	1.208325386	0.363	0.176	1.37E-31	S100A12_NEU	MME
1.39E-35	1.234110584	0.374	0.189	3.64E-31	S100A12_NEU	LBR
8.49E-34	0.320654906	0.965	0.881	2.22E-29	S100A12_NEU	ACTB
1.20E-33	1.543527023	0.377	0.199	3.12E-29	S100A12_NEU	S100A12
1.92E-33	0.919273511	0.53	0.347	5.02E-29	S100A12_NEU	VNN2
2.75E-30	0.762914328	0.584	0.4	7.18E-26	S100A12_NEU	COTL1
2.72E-29	1.109851993	0.47	0.296	7.11E-25	S100A12_NEU	S100A4
3.40E-28	1.082997701	0.385	0.221	8.86E-24	S100A12_NEU	TUBA1A
1.92E-26	0.67112419	0.6	0.446	5.02E-22	S100A12_NEU	LRRK2
4.69E-26	0.503706264	0.697	0.519	1.22E-21	S100A12_NEU	BASP1
3.00E-25	0.859144583	0.412	0.248	7.84E-21	S100A12_NEU	ICAM3
6.05E-25	0.419894419	0.888	0.854	1.58E-20	S100A12_NEU	JUNB
1.21E-24	0.602436159	0.618	0.457	3.15E-20	S100A12_NEU	SELL
5.91E-24	0.574365887	0.653	0.494	1.54E-19	S100A12_NEU	EVI2B
1.10E-23	1.078914398	0.305	0.164	2.88E-19	S100A12_NEU	CORO1A
1.52E-23	0.980615533	0.325	0.178	3.97E-19	S100A12_NEU	MSL1
2.67E-23	1.026096353	0.313	0.17	6.96E-19	S100A12_NEU	SSH2
3.53E-23	0.849452702	0.427	0.278	9.21E-19	S100A12_NEU	PLXNC1
4.03E-23	0.722299247	0.55	0.396	1.05E-18	S100A12_NEU	CMTM2
1.55E-22	0.679518455	0.559	0.421	4.05E-18	S100A12_NEU	IQGAP1
1.58E-22	0.869441506	0.393	0.244	4.12E-18	S100A12_NEU	RTN3
1.47E-21	0.465450631	0.774	0.66	3.83E-17	S100A12_NEU	CD55
1.86E-21	0.818111377	0.38	0.231	4.84E-17	S100A12_NEU	STEAP4
3.03E-21	0.555692013	0.599	0.45	7.91E-17	S100A12_NEU	FAM129A
3.17E-21	0.63604895	0.585	0.443	8.26E-17	S100A12_NEU	CAP1
7.55E-21	0.845038601	0.39	0.248	1.97E-16	S100A12_NEU	FGL2
1.53E-20	0.746463639	0.453	0.311	3.99E-16	S100A12_NEU	ARHGDIB
1.72E-20	0.734361505	0.464	0.323	4.50E-16	S100A12_NEU	MYO1F
1.10E-19	0.379095545	0.735	0.57	2.87E-15	S100A12_NEU	PTGS2
1.15E-19	0.304258736	0.433	0.271	3.01E-15	S100A12_NEU	PROK2
3.57E-19	0.363758648	0.856	0.775	9.31E-15	S100A12_NEU	S100A11
5.15E-19	0.382884912	0.85	0.782	1.34E-14	S100A12_NEU	PTPRC
5.88E-19	0.490057935	0.566	0.419	1.54E-14	S100A12_NEU	NCF1
6.46E-19	0.409003531	0.803	0.723	1.69E-14	S100A12_NEU	CTSS
6.95E-19	0.507659601	0.8	0.71	1.81E-14	S100A12_NEU	ZFP36L1
1.31E-18	0.426158925	0.708	0.577	3.42E-14	S100A12_NEU	FPR1
1.35E-18	0.363653262	0.707	0.552	3.51E-14	S100A12_NEU	TXNIP
3.94E-18	0.777407317	0.373	0.242	1.03E-13	S100A12_NEU	RASSF3
4.26E-18	0.600147251	0.655	0.531	1.11E-13	S100A12_NEU	S100A6
5.06E-18	0.676817397	0.493	0.359	1.32E-13	S100A12_NEU	PTEN
7.18E-18	0.722016183	0.431	0.294	1.87E-13	S100A12_NEU	CD46
8.03E-18	0.869613005	0.328	0.204	2.09E-13	S100A12_NEU	CPPED1
1.09E-17	0.460353101	0.637	0.509	2.86E-13	S100A12_NEU	VMP1
3.00E-17	0.31925481	0.871	0.824	7.82E-13	S100A12_NEU	CSF3R
4.25E-17	0.643877357	0.404	0.269	1.11E-12	S100A12_NEU	UBE2D1
4.30E-17	0.339841218	0.801	0.682	1.12E-12	S100A12_NEU	SMCHD1
5.15E-17	0.77781284	0.359	0.233	1.34E-12	S100A12_NEU	CXCR1
5.58E-17	0.491408559	0.627	0.503	1.46E-12	S100A12_NEU	C5AR1
7.20E-17	0.586779256	0.532	0.412	1.88E-12	S100A12_NEU	ACTR2
8.32E-17	0.494913233	0.649	0.542	2.17E-12	S100A12_NEU	BTG2
9.18E-17	0.604042892	0.429	0.293	2.40E-12	S100A12_NEU	CELF2
3.57E-16	0.686889627	0.402	0.277	9.31E-12	S100A12_NEU	UBE2R2
8.96E-16	0.466194713	0.656	0.531	2.34E-11	S100A12_NEU	LST1
9.27E-16	0.736259182	0.425	0.306	2.42E-11	S100A12_NEU	LYZ
1.05E-15	0.676802721	0.387	0.261	2.75E-11	S100A12_NEU	TALDO1
2.39E-15	0.430027245	0.671	0.553	6.23E-11	S100A12_NEU	SLC2A3
4.76E-15	0.682686173	0.313	0.193	1.24E-10	S100A12_NEU	CNN2
7.65E-15	0.711527158	0.302	0.188	2.00E-10	S100A12_NEU	RNF24
8.48E-15	0.745503136	0.306	0.193	2.21E-10	S100A12_NEU	ZYX
1.21E-14	0.626573831	0.439	0.317	3.16E-10	S100A12_NEU	GNAI2
1.62E-14	0.413741217	0.76	0.661	4.22E-10	S100A12_NEU	NABP1
2.05E-14	0.389051401	0.697	0.578	5.36E-10	S100A12_NEU	BTG1
3.64E-14	0.615448929	0.329	0.214	9.51E-10	S100A12_NEU	ZFP36L2
6.24E-14	0.255230486	0.919	0.857	1.63E-09	S100A12_NEU	ITM2B
8.18E-14	0.23161969	0.917	0.819	2.13E-09	S100A12_NEU	FCGR3B
9.65E-14	0.427250172	0.601	0.48	2.52E-09	S100A12_NEU	ARPC2
1.63E-13	0.54287603	0.484	0.369	4.26E-09	S100A12_NEU	JUND
1.66E-13	0.684401328	0.338	0.227	4.33E-09	S100A12_NEU	LRP10
3.85E-13	0.507667848	0.532	0.421	1.01E-08	S100A12_NEU	SH3BGRL3
3.95E-13	0.660195245	0.346	0.234	1.03E-08	S100A12_NEU	C16orf72
4.76E-13	0.462615763	0.564	0.455	1.24E-08	S100A12_NEU	MBOAT7
6.00E-13	0.624731592	0.396	0.284	1.56E-08	S100A12_NEU	IDS
7.09E-13	0.675195169	0.367	0.26	1.85E-08	S100A12_NEU	OSBPL8
1.33E-12	0.475812569	0.481	0.366	3.48E-08	S100A12_NEU	ABHD5
1.46E-12	0.623984383	0.418	0.317	3.80E-08	S100A12_NEU	RAC2
2.23E-12	0.54109548	0.483	0.378	5.81E-08	S100A12_NEU	GMFG
6.59E-12	0.742714047	0.319	0.222	1.72E-07	S100A12_NEU	MYADM
8.22E-12	0.702574765	0.326	0.228	2.14E-07	S100A12_NEU	R3HDM4
9.62E-12	0.605731016	0.412	0.313	2.51E-07	S100A12_NEU	VIM
1.44E-11	0.549850774	0.463	0.364	3.75E-07	S100A12_NEU	MIDN
1.71E-11	0.650269991	0.32	0.217	4.46E-07	S100A12_NEU	RNASET2
1.96E-11	0.508191433	0.498	0.4	5.10E-07	S100A12_NEU	TAGLN2
2.42E-11	0.615722837	0.303	0.204	6.31E-07	S100A12_NEU	RUBCNL
4.92E-11	0.75016823	0.446	0.346	1.28E-06	S100A12_NEU	HSPA1A
5.83E-11	0.66092836	0.334	0.238	1.52E-06	S100A12_NEU	JAK1
6.60E-11	0.447697531	0.546	0.448	1.72E-06	S100A12_NEU	ARPC3
7.86E-11	0.549838781	0.369	0.267	2.05E-06	S100A12_NEU	XPO6
8.33E-11	0.533943724	0.386	0.286	2.17E-06	S100A12_NEU	PRKAR1A
9.24E-11	0.275660003	0.813	0.754	2.41E-06	S100A12_NEU	SLC25A37
9.30E-11	0.243406044	0.705	0.588	2.43E-06	S100A12_NEU	ACTG1
9.52E-11	0.447025949	0.498	0.403	2.48E-06	S100A12_NEU	LSP1
2.05E-10	0.467137609	0.437	0.337	5.34E-06	S100A12_NEU	YPEL3
2.49E-10	0.61014888	0.314	0.22	6.50E-06	S100A12_NEU	HSD17B11
3.57E-10	0.557002957	0.373	0.275	9.32E-06	S100A12_NEU	PTBP3
3.78E-10	0.405797655	0.463	0.36	9.86E-06	S100A12_NEU	LRRFIP1
9.96E-10	0.537308931	0.335	0.246	2.60E-05	S100A12_NEU	RASSF2
1.27E-09	0.463700036	0.422	0.322	3.32E-05	S100A12_NEU	CCNI
2.85E-09	0.534224938	0.309	0.221	7.43E-05	S100A12_NEU	GNB2
3.18E-09	0.276759832	0.792	0.724	8.30E-05	S100A12_NEU	RNF149
4.46E-09	0.456694303	0.468	0.377	0.000116481	S100A12_NEU	CYBA
4.61E-09	0.51405149	0.346	0.254	0.000120409	S100A12_NEU	MSN
6.80E-09	0.272892834	0.776	0.724	0.000177325	S100A12_NEU	LCP1
8.63E-09	0.498204056	0.343	0.253	0.000225185	S100A12_NEU	KCNJ15
1.05E-08	0.492503724	0.339	0.254	0.000273959	S100A12_NEU	CDC42SE1
1.06E-08	0.457985962	0.372	0.286	0.00027644	S100A12_NEU	SLA
1.56E-08	0.593306769	0.3	0.219	0.000407755	S100A12_NEU	IGF2R
2.22E-08	0.344861122	0.518	0.431	0.000580115	S100A12_NEU	PCBP1
2.32E-08	0.291802906	0.706	0.638	0.000606253	S100A12_NEU	LYN
2.46E-08	0.283092057	0.757	0.678	0.000640883	S100A12_NEU	TYROBP
2.74E-08	0.450985295	0.545	0.478	0.000714841	S100A12_NEU	FOSB
3.26E-08	0.468556263	0.374	0.29	0.000850826	S100A12_NEU	PREX1
1.07E-07	0.577758181	0.312	0.234	0.002788974	S100A12_NEU	VAPA
1.08E-07	0.395612276	0.402	0.315	0.002810863	S100A12_NEU	CKLF
1.13E-07	0.26619289	0.638	0.554	0.002936643	S100A12_NEU	NCF2
1.15E-07	0.459972673	0.359	0.282	0.002989102	S100A12_NEU	TSC22D3
1.19E-07	0.416423486	0.499	0.421	0.003098308	S100A12_NEU	ANP32A
1.26E-07	0.444670422	0.405	0.327	0.003296014	S100A12_NEU	STK4
1.31E-07	0.393240989	0.447	0.358	0.003405242	S100A12_NEU	LYST
1.34E-07	0.286585357	0.639	0.56	0.003489371	S100A12_NEU	ATP5F1E
1.45E-07	0.43160711	0.445	0.362	0.00379101	S100A12_NEU	BOD1L1
1.53E-07	0.430648145	0.397	0.314	0.003989514	S100A12_NEU	PAK2
1.74E-07	0.385586494	0.433	0.35	0.004535969	S100A12_NEU	PTPRE
1.78E-07	0.145933814	0.595	0.495	0.004652475	S100A12_NEU	ACSL1
1.94E-07	0.323632062	0.419	0.333	0.005049245	S100A12_NEU	TET2
2.25E-07	0.378937317	0.44	0.351	0.005868518	S100A12_NEU	GPSM3
2.53E-07	0.425580567	0.335	0.254	0.00660691	S100A12_NEU	NUMB
5.82E-07	0.121972293	0.962	0.934	0.015194743	S100A12_NEU	FTL
5.96E-07	0.312924948	0.508	0.436	0.015539058	S100A12_NEU	SEC14L1
6.72E-07	0.571116932	0.3	0.231	0.01752493	S100A12_NEU	YWHAB
7.35E-07	0.294819706	0.55	0.459	0.019182726	S100A12_NEU	SOCS3
9.65E-07	0.349388703	0.36	0.278	0.025173503	S100A12_NEU	MBP
1.20E-06	0.245425943	0.782	0.711	0.03142062	S100A12_NEU	MCL1
1.28E-06	0.392134128	0.33	0.254	0.033271847	S100A12_NEU	ACAP2
1.32E-06	0.286260491	0.652	0.591	0.034311928	S100A12_NEU	MYL6
3.54E-208	3.428593266	0.643	0.121	9.25E-204	CCL4_NEU	CCL3L1
5.00E-178	3.052892767	0.674	0.171	1.30E-173	CCL4_NEU	CCL4L2
2.11E-132	2.33998466	0.649	0.216	5.51E-128	CCL4_NEU	C15orf48
1.56E-118	2.224617586	0.584	0.178	4.07E-114	CCL4_NEU	CD83
3.14E-116	4.418563428	0.323	0.04	8.19E-112	CCL4_NEU	CCL3
7.85E-98	2.678496023	0.45	0.122	2.05E-93	CCL4_NEU	VEGFA
4.94E-91	2.682945873	0.424	0.113	1.29E-86	CCL4_NEU	PLAU
2.07E-85	2.848462822	0.476	0.157	5.40E-81	CCL4_NEU	CCL4
1.51E-82	1.484945533	0.682	0.323	3.93E-78	CCL4_NEU	CXCR4
6.14E-62	1.45713045	0.602	0.31	1.60E-57	CCL4_NEU	SQSTM1
1.43E-61	1.756040317	0.476	0.195	3.73E-57	CCL4_NEU	ZEB2
6.30E-55	1.35660425	0.615	0.332	1.64E-50	CCL4_NEU	SGK1
3.59E-45	1.336780599	0.446	0.196	9.37E-41	CCL4_NEU	BHLHE40
3.92E-44	1.728992292	0.352	0.137	1.02E-39	CCL4_NEU	KLF10
1.04E-42	0.553330209	0.999	1	2.72E-38	CCL4_NEU	FTH1
1.81E-39	0.93998544	0.787	0.584	4.72E-35	CCL4_NEU	PPIF
5.83E-37	1.606979147	0.392	0.187	1.52E-32	CCL4_NEU	CD63
8.47E-37	0.835264043	0.813	0.642	2.21E-32	CCL4_NEU	PHACTR1
8.48E-37	0.470750766	0.997	0.996	2.21E-32	CCL4_NEU	MALAT1
4.37E-34	2.103954497	0.317	0.141	1.14E-29	CCL4_NEU	CTSD
2.42E-33	1.354197484	0.33	0.142	6.31E-29	CCL4_NEU	IRF2BP2
2.50E-32	1.642186441	0.333	0.153	6.52E-28	CCL4_NEU	LPCAT1
5.68E-32	0.644708584	0.992	0.948	1.48E-27	CCL4_NEU	CXCL8
6.18E-32	1.750233261	0.348	0.165	1.61E-27	CCL4_NEU	GADD45B
2.46E-29	0.930842972	0.542	0.348	6.42E-25	CCL4_NEU	SPAG9
2.85E-29	1.404952256	0.517	0.343	7.43E-25	CCL4_NEU	ASAH1
1.55E-27	0.729425759	0.866	0.788	4.04E-23	CCL4_NEU	NFKBIA
4.50E-26	1.553680511	0.315	0.156	1.17E-21	CCL4_NEU	SH3BP5
4.13E-24	1.003286303	0.516	0.336	1.08E-19	CCL4_NEU	ANKRD12
5.84E-24	0.862311059	0.513	0.33	1.52E-19	CCL4_NEU	ZNF267
1.14E-23	1.132127631	0.342	0.177	2.98E-19	CCL4_NEU	PAG1
3.02E-23	1.118193984	0.517	0.368	7.88E-19	CCL4_NEU	FCER1G
2.69E-22	1.300882137	0.311	0.16	7.02E-18	CCL4_NEU	DDIT3
1.93E-21	1.126224809	0.454	0.297	5.02E-17	CCL4_NEU	FNDC3B
2.40E-21	0.950458855	0.439	0.268	6.27E-17	CCL4_NEU	NBN
2.52E-21	1.164115436	0.304	0.156	6.56E-17	CCL4_NEU	GRINA
3.38E-21	0.87344511	0.482	0.321	8.81E-17	CCL4_NEU	TANK
5.53E-21	0.838404535	0.692	0.599	1.44E-16	CCL4_NEU	MARCKS
5.91E-21	1.066039998	0.357	0.203	1.54E-16	CCL4_NEU	NINJ1
1.27E-19	0.928731383	0.348	0.194	3.30E-15	CCL4_NEU	IER5
1.46E-19	0.490324844	0.869	0.785	3.80E-15	CCL4_NEU	IER3
4.31E-19	0.578562851	0.819	0.729	1.12E-14	CCL4_NEU	PNRC1
8.09E-19	1.010343061	0.356	0.202	2.11E-14	CCL4_NEU	RPS28
2.80E-18	1.105460272	0.336	0.196	7.31E-14	CCL4_NEU	ZNF292
1.07E-15	1.033979832	0.334	0.204	2.80E-11	CCL4_NEU	TLR2
1.29E-15	0.820399889	0.402	0.262	3.36E-11	CCL4_NEU	MAFF
1.47E-15	0.986636416	0.334	0.205	3.84E-11	CCL4_NEU	NFKB1
3.00E-15	0.974875255	0.304	0.176	7.81E-11	CCL4_NEU	ZMIZ1
4.83E-15	0.736762741	0.585	0.453	1.26E-10	CCL4_NEU	TNFAIP6
1.93E-14	0.929652631	0.52	0.413	5.05E-10	CCL4_NEU	BRI3
2.58E-14	0.984348463	0.357	0.233	6.73E-10	CCL4_NEU	RHOH
9.47E-14	0.95676508	0.329	0.209	2.47E-09	CCL4_NEU	WTAP
4.15E-13	0.601256291	0.58	0.453	1.08E-08	CCL4_NEU	MAP1LC3B
4.28E-13	0.685495623	0.641	0.537	1.12E-08	CCL4_NEU	HIF1A
6.99E-13	0.690489961	0.52	0.397	1.82E-08	CCL4_NEU	TNFRSF1B
1.28E-12	0.483604189	0.667	0.575	3.34E-08	CCL4_NEU	PPP1R15A
1.92E-12	0.927165981	0.319	0.207	5.01E-08	CCL4_NEU	FNIP1
4.88E-12	0.958801072	0.334	0.225	1.27E-07	CCL4_NEU	ERBIN
7.03E-12	0.936763575	0.476	0.382	1.83E-07	CCL4_NEU	CD44
2.82E-11	0.428821133	0.783	0.702	7.35E-07	CCL4_NEU	ALOX5AP
5.02E-11	0.886113764	0.366	0.261	1.31E-06	CCL4_NEU	ZFYVE16
6.01E-11	0.413751954	0.685	0.608	1.57E-06	CCL4_NEU	CD53
8.54E-11	1.329362321	0.33	0.215	2.23E-06	CCL4_NEU	IGKC
9.31E-11	0.641421398	0.378	0.263	2.43E-06	CCL4_NEU	DSE
1.42E-10	1.087981877	0.531	0.494	3.71E-06	CCL4_NEU	IL1RN
2.01E-10	0.796286132	0.385	0.276	5.26E-06	CCL4_NEU	NSMAF
4.28E-10	0.634839274	0.55	0.442	1.12E-05	CCL4_NEU	TNFAIP2
7.33E-10	0.622352743	0.404	0.293	1.91E-05	CCL4_NEU	CDC42EP3
1.68E-09	0.734789057	0.323	0.217	4.38E-05	CCL4_NEU	ABCA1
3.01E-09	0.763967516	0.344	0.247	7.84E-05	CCL4_NEU	BNIP3L
5.15E-09	0.662604173	0.411	0.313	0.000134376	CCL4_NEU	N4BP1
8.72E-09	0.751357569	0.321	0.226	0.000227613	CCL4_NEU	OLR1
1.12E-08	0.578123596	0.441	0.343	0.0002911	CCL4_NEU	CYSTM1
1.52E-08	0.404944462	0.805	0.785	0.000397041	CCL4_NEU	LCP2
3.43E-08	0.251397327	0.85	0.814	0.000895769	CCL4_NEU	EIF1
7.56E-08	0.623203837	0.419	0.332	0.001973399	CCL4_NEU	SRSF3
8.10E-08	0.464800977	0.476	0.37	0.002112107	CCL4_NEU	CREM
1.55E-07	0.557952027	0.333	0.244	0.004041473	CCL4_NEU	CLEC4A
1.65E-07	0.572395851	0.528	0.452	0.004307054	CCL4_NEU	HNRNPC
2.04E-07	0.69058536	0.362	0.282	0.005312677	CCL4_NEU	ATP6V1G1
2.87E-07	0.470318534	0.469	0.381	0.007483953	CCL4_NEU	RPS27
6.61E-07	0.551951498	0.308	0.226	0.017239568	CCL4_NEU	KMT2E
1.66E-06	0.564610623	0.413	0.34	0.043338073	CCL4_NEU	SMIM25
9.89E-252	4.36327771	0.619	0.066	2.58E-247	DTX3L_NEU	RSAD2
9.76E-228	4.79661751	0.531	0.047	2.55E-223	DTX3L_NEU	IFIT1
6.26E-225	3.311898028	0.824	0.217	1.63E-220	DTX3L_NEU	IFIT3
8.91E-193	3.583402146	0.795	0.242	2.33E-188	DTX3L_NEU	IFIT2
1.37E-191	3.555965878	0.659	0.135	3.58E-187	DTX3L_NEU	ISG15
6.64E-177	3.723069568	0.509	0.068	1.73E-172	DTX3L_NEU	MX1
4.59E-171	4.119222889	0.415	0.036	1.20E-166	DTX3L_NEU	HERC5
9.50E-159	3.626981735	0.427	0.046	2.48E-154	DTX3L_NEU	IFI44L
4.16E-119	2.047364949	0.749	0.297	1.08E-114	DTX3L_NEU	RNF213
5.34E-118	2.204884841	0.666	0.217	1.39E-113	DTX3L_NEU	PARP14
3.60E-117	2.651052732	0.483	0.102	9.40E-113	DTX3L_NEU	IFI6
1.11E-108	2.458019531	0.488	0.111	2.90E-104	DTX3L_NEU	XAF1
4.34E-91	1.829651389	0.754	0.373	1.13E-86	DTX3L_NEU	GBP1
1.47E-83	2.386310157	0.411	0.099	3.84E-79	DTX3L_NEU	GBP4
1.73E-83	1.882492773	0.625	0.248	4.51E-79	DTX3L_NEU	GBP5
6.66E-79	2.645444484	0.348	0.075	1.74E-74	DTX3L_NEU	DDX58
3.50E-77	1.375151782	0.84	0.547	9.12E-73	DTX3L_NEU	IFITM3
1.86E-75	2.423785746	0.394	0.103	4.86E-71	DTX3L_NEU	EIF2AK2
1.08E-74	2.102933746	0.442	0.129	2.81E-70	DTX3L_NEU	SAMD9L
1.49E-71	2.117244337	0.474	0.163	3.88E-67	DTX3L_NEU	SAMD9
5.12E-69	2.706711507	0.311	0.067	1.34E-64	DTX3L_NEU	LY6E
7.25E-68	2.141591403	0.404	0.117	1.89E-63	DTX3L_NEU	IFIH1
8.34E-68	2.434468779	0.317	0.07	2.18E-63	DTX3L_NEU	EPSTI1
3.30E-62	2.321675466	0.328	0.083	8.61E-58	DTX3L_NEU	SAMHD1
1.51E-59	2.304736747	0.485	0.196	3.94E-55	DTX3L_NEU	TNFSF10
4.04E-57	1.876189367	0.478	0.19	1.05E-52	DTX3L_NEU	APOL6
1.73E-53	1.471176272	0.669	0.415	4.50E-49	DTX3L_NEU	MX2
2.44E-53	2.010404334	0.408	0.147	6.36E-49	DTX3L_NEU	ZC3HAV1
8.11E-49	1.598006667	0.52	0.248	2.11E-44	DTX3L_NEU	TNFSF13B
1.59E-46	1.718782359	0.374	0.135	4.14E-42	DTX3L_NEU	TRIM22
4.62E-44	1.656643924	0.416	0.169	1.21E-39	DTX3L_NEU	TMEM123
1.24E-37	1.389639245	0.44	0.203	3.23E-33	DTX3L_NEU	ADAR
1.34E-35	1.290040459	0.565	0.332	3.49E-31	DTX3L_NEU	TMSB10
2.52E-35	1.24873497	0.454	0.215	6.58E-31	DTX3L_NEU	STAT1
6.72E-34	1.338312087	0.445	0.225	1.75E-29	DTX3L_NEU	SP100
2.04E-32	1.664966196	0.34	0.145	5.32E-28	DTX3L_NEU	XRN1
3.57E-31	1.383027225	0.367	0.163	9.33E-27	DTX3L_NEU	PARP9
9.41E-29	0.571511584	0.942	0.851	2.46E-24	DTX3L_NEU	FCGR3B
2.06E-28	1.135140899	0.534	0.334	5.37E-24	DTX3L_NEU	DDX60L
2.94E-28	1.242182749	0.462	0.258	7.68E-24	DTX3L_NEU	SP110
7.79E-28	0.273375768	1	0.998	2.03E-23	DTX3L_NEU	B2M
1.01E-27	1.051754005	0.538	0.334	2.65E-23	DTX3L_NEU	IFI16
1.29E-26	0.629420404	0.838	0.719	3.35E-22	DTX3L_NEU	SMCHD1
2.58E-25	1.178372075	0.423	0.232	6.74E-21	DTX3L_NEU	PSMB9
2.84E-25	1.121283748	0.48	0.279	7.41E-21	DTX3L_NEU	TAP1
1.34E-24	0.68426728	0.8	0.66	3.51E-20	DTX3L_NEU	FYB1
1.75E-22	1.085247212	0.481	0.304	4.57E-18	DTX3L_NEU	ISG20
1.18E-21	1.269716073	0.312	0.15	3.08E-17	DTX3L_NEU	DTX3L
2.86E-21	0.569790213	0.974	0.956	7.47E-17	DTX3L_NEU	SAT1
3.94E-20	1.170412366	0.321	0.164	1.03E-15	DTX3L_NEU	NAPA
5.42E-20	0.680653494	0.783	0.63	1.41E-15	DTX3L_NEU	IRF1
1.55E-19	1.007369978	0.505	0.339	4.04E-15	DTX3L_NEU	BAZ1A
8.22E-19	0.470567847	0.922	0.842	2.14E-14	DTX3L_NEU	HLA-E
1.38E-17	0.933382568	0.451	0.296	3.61E-13	DTX3L_NEU	PLSCR1
4.80E-17	0.904357556	0.49	0.335	1.25E-12	DTX3L_NEU	GBP2
1.14E-15	1.006085283	0.413	0.266	2.96E-11	DTX3L_NEU	TRIM38
1.13E-13	0.917535165	0.321	0.193	2.94E-09	DTX3L_NEU	NMI
1.95E-12	0.907776924	0.381	0.251	5.08E-08	DTX3L_NEU	P2RY13
4.93E-12	1.004460983	0.317	0.201	1.29E-07	DTX3L_NEU	DAPP1
6.83E-12	0.686594069	0.495	0.364	1.78E-07	DTX3L_NEU	FCGR3A
1.43E-11	0.344557959	0.899	0.862	3.74E-07	DTX3L_NEU	HLA-A
2.76E-11	0.701003415	0.37	0.238	7.19E-07	DTX3L_NEU	CIR1
3.64E-11	0.705607845	0.585	0.46	9.49E-07	DTX3L_NEU	TNFAIP6
1.28E-10	0.669471918	0.529	0.407	3.34E-06	DTX3L_NEU	FFAR2
1.35E-10	0.354757961	0.928	0.927	3.53E-06	DTX3L_NEU	G0S2
2.59E-09	0.677406745	0.372	0.254	6.75E-05	DTX3L_NEU	PSME1
3.10E-09	0.467680815	0.713	0.609	8.10E-05	DTX3L_NEU	TXNIP
8.73E-09	0.65617391	0.37	0.263	0.000227699	DTX3L_NEU	RICTOR
2.40E-07	0.380206375	0.845	0.829	0.006261571	DTX3L_NEU	DUSP1
3.15E-07	0.644740123	0.532	0.451	0.008206057	DTX3L_NEU	TNFAIP2
4.61E-07	0.370465453	0.493	0.381	0.012038559	DTX3L_NEU	CXCR4
1.64E-06	0.370022272	0.637	0.57	0.042913929	DTX3L_NEU	IER2
1.72E-06	0.260218304	0.87	0.839	0.044802984	DTX3L_NEU	HLA-C
1.72E-06	0.597059792	0.372	0.284	0.045003218	DTX3L_NEU	ELF1
1.72E-61	1.378704624	0.818	0.457	4.50E-57	CD44_NEU	IL1RN
1.81E-56	1.6076842	0.572	0.216	4.72E-52	CD44_NEU	RHOH
1.59E-47	1.056898147	0.878	0.654	4.14E-43	CD44_NEU	PDE4B
1.16E-45	1.0031743	0.938	0.786	3.02E-41	CD44_NEU	PLEK
1.22E-43	1.173395119	0.699	0.36	3.19E-39	CD44_NEU	CD44
2.44E-43	0.54746034	0.995	0.984	6.37E-39	CD44_NEU	SRGN
5.47E-43	0.815944616	0.938	0.768	1.43E-38	CD44_NEU	LCP2
2.43E-39	1.016931942	0.737	0.425	6.34E-35	CD44_NEU	ETS2
4.30E-39	0.897055732	0.935	0.707	1.12E-34	CD44_NEU	IL1B
2.60E-38	0.780562725	0.974	0.915	6.78E-34	CD44_NEU	ACTB
2.64E-37	1.43121997	0.493	0.212	6.90E-33	CD44_NEU	OLR1
6.00E-36	1.4400912	0.6	0.314	1.57E-31	CD44_NEU	PROK2
6.11E-36	0.624010613	0.964	0.862	1.59E-31	CD44_NEU	BCL2A1
4.25E-34	0.952016013	0.749	0.461	1.11E-29	CD44_NEU	SAMSN1
5.30E-34	1.259884193	0.555	0.282	1.38E-29	CD44_NEU	PFKFB3
6.62E-32	0.933031698	0.72	0.444	1.73E-27	CD44_NEU	CHD1
5.68E-31	0.90297824	0.734	0.471	1.48E-26	CD44_NEU	SOCS3
2.75E-29	0.35749937	0.998	0.992	7.17E-25	CD44_NEU	NAMPT
7.23E-29	1.174120216	0.445	0.201	1.89E-24	CD44_NEU	AC016831.1
1.64E-28	0.826182094	0.792	0.545	4.29E-24	CD44_NEU	HCAR3
1.23E-26	1.279135095	0.627	0.388	3.20E-22	CD44_NEU	CXCL1
1.27E-26	0.572537273	0.947	0.811	3.31E-22	CD44_NEU	IVNS1ABP
1.61E-26	1.188586915	0.464	0.228	4.21E-22	CD44_NEU	FGD4
3.41E-26	0.906976087	0.708	0.475	8.88E-22	CD44_NEU	FPR2
9.66E-26	0.743178086	0.801	0.568	2.52E-21	CD44_NEU	NFKBIZ
1.42E-25	0.840491547	0.746	0.515	3.69E-21	CD44_NEU	ACSL1
3.38E-25	0.710976521	0.902	0.725	8.82E-21	CD44_NEU	TNFAIP3
9.18E-24	0.761455133	0.756	0.498	2.40E-19	CD44_NEU	HCAR2
9.03E-23	0.707472097	0.77	0.541	2.36E-18	CD44_NEU	TRIB1
1.72E-22	0.623254699	0.868	0.694	4.49E-18	CD44_NEU	CD55
1.10E-20	1.142672884	0.371	0.182	2.87E-16	CD44_NEU	ECHDC1
2.59E-20	0.66082987	0.773	0.562	6.76E-16	CD44_NEU	GK
3.52E-20	1.386896685	0.359	0.174	9.18E-16	CD44_NEU	CD69
9.98E-20	0.759820893	0.572	0.331	2.60E-15	CD44_NEU	TPM4
1.89E-19	0.543926878	0.871	0.643	4.92E-15	CD44_NEU	AQP9
6.55E-19	0.384829003	0.99	0.957	1.71E-14	CD44_NEU	SOD2
8.67E-19	0.590143449	0.99	0.953	2.26E-14	CD44_NEU	CXCL8
1.05E-18	0.821316282	0.411	0.207	2.75E-14	CD44_NEU	DCUN1D3
1.11E-18	0.531083737	0.801	0.578	2.90E-14	CD44_NEU	BASP1
1.19E-18	0.890710182	0.545	0.337	3.11E-14	CD44_NEU	RNF19B
1.26E-18	0.367944047	0.988	0.903	3.28E-14	CD44_NEU	S100A9
1.64E-18	0.968468132	0.364	0.176	4.29E-14	CD44_NEU	MIR3945HG
1.97E-18	0.416055473	0.976	0.925	5.14E-14	CD44_NEU	LITAF
1.54E-17	0.669651051	0.639	0.426	4.01E-13	CD44_NEU	PHF20L1
3.25E-17	0.508097127	0.914	0.764	8.47E-13	CD44_NEU	PLAUR
6.91E-17	0.996422395	0.411	0.23	1.80E-12	CD44_NEU	RUBCNL
1.37E-16	0.58772685	0.459	0.261	3.58E-12	CD44_NEU	S100A12
3.76E-16	0.873336751	0.443	0.253	9.82E-12	CD44_NEU	PNPLA8
3.86E-16	0.320614125	0.938	0.819	1.01E-11	CD44_NEU	S100A8
7.21E-16	0.567828215	0.821	0.627	1.88E-11	CD44_NEU	PTGS2
1.77E-15	0.58802028	0.742	0.543	4.62E-11	CD44_NEU	BCL6
2.93E-15	0.551964413	0.706	0.496	7.64E-11	CD44_NEU	TAGAP
6.71E-15	0.7224072	0.756	0.63	1.75E-10	CD44_NEU	ACTG1
8.99E-15	0.750917907	0.505	0.311	2.35E-10	CD44_NEU	DNTTIP2
1.69E-14	1.010210393	0.301	0.15	4.40E-10	CD44_NEU	RASA2
5.65E-14	0.331807184	0.998	0.954	1.48E-09	CD44_NEU	SAT1
5.78E-14	0.512875665	0.699	0.493	1.51E-09	CD44_NEU	CSRNP1
6.77E-14	0.681301047	0.598	0.398	1.77E-09	CD44_NEU	LUCAT1
8.99E-14	0.874578383	0.325	0.172	2.35E-09	CD44_NEU	SH3BP5
1.22E-13	0.81457622	0.469	0.305	3.17E-09	CD44_NEU	TLR4
3.15E-13	0.689625446	0.512	0.328	8.22E-09	CD44_NEU	JOSD1
5.37E-13	0.76986849	0.309	0.161	1.40E-08	CD44_NEU	ATP13A3
1.12E-12	0.580135118	0.67	0.506	2.93E-08	CD44_NEU	PELI1
6.10E-12	0.839350425	0.366	0.214	1.59E-07	CD44_NEU	NFKB1
1.35E-11	0.625813958	0.612	0.447	3.51E-07	CD44_NEU	PFN1
2.70E-11	0.623087452	0.478	0.309	7.06E-07	CD44_NEU	ELL2
6.52E-11	0.524385431	0.608	0.446	1.70E-06	CD44_NEU	CLEC7A
7.08E-11	0.736367909	0.344	0.201	1.85E-06	CD44_NEU	CYTOR
8.28E-11	0.639961586	0.557	0.403	2.16E-06	CD44_NEU	ABHD5
1.46E-10	0.47297969	0.699	0.538	3.80E-06	CD44_NEU	ICAM1
1.94E-10	0.734208258	0.373	0.23	5.06E-06	CD44_NEU	CD14
2.38E-10	0.608831305	0.469	0.316	6.21E-06	CD44_NEU	AC245128.3
3.27E-10	0.632379427	0.445	0.287	8.53E-06	CD44_NEU	MAP2K3
7.21E-10	0.693898966	0.414	0.262	1.88E-05	CD44_NEU	SLC11A1
2.85E-09	0.454611026	0.488	0.327	7.43E-05	CD44_NEU	ATP2B1
2.99E-09	0.253505848	0.964	0.929	7.81E-05	CD44_NEU	TPT1
3.45E-09	0.554559502	0.533	0.375	9.01E-05	CD44_NEU	ARRB2
3.78E-09	0.542196925	0.498	0.342	9.86E-05	CD44_NEU	VIM
6.69E-09	0.507026239	0.524	0.375	0.000174421	CD44_NEU	SGK1
7.86E-09	0.60980146	0.333	0.202	0.000205014	CD44_NEU	LMNB1
1.17E-08	0.287726112	0.629	0.461	0.000304708	CD44_NEU	TNFAIP6
2.13E-08	0.553562379	0.553	0.404	0.000556269	CD44_NEU	CPD
2.65E-08	0.620852413	0.318	0.195	0.000691362	CD44_NEU	IDI1
2.76E-08	0.528632699	0.5	0.352	0.000721372	CD44_NEU	ETF1
2.86E-08	0.736015445	0.335	0.216	0.000746576	CD44_NEU	SEC22B
4.04E-08	0.560080406	0.402	0.264	0.001055254	CD44_NEU	NFIL3
4.41E-08	0.625477076	0.467	0.328	0.001151729	CD44_NEU	EHD1
5.62E-08	0.4824146	0.476	0.337	0.001466688	CD44_NEU	IL1R2
6.10E-08	0.461278835	0.751	0.611	0.00159223	CD44_NEU	PPIF
7.41E-08	0.401057873	0.713	0.59	0.001934047	CD44_NEU	CFLAR
8.42E-08	0.395087364	0.797	0.684	0.002195641	CD44_NEU	FCGR2A
1.14E-07	0.316907261	0.816	0.706	0.002966563	CD44_NEU	ALOX5AP
1.55E-07	0.343010408	0.61	0.468	0.004049545	CD44_NEU	TREM1
1.62E-07	0.109532696	0.938	0.821	0.004221651	CD44_NEU	MT-CO2
1.90E-07	0.612128597	0.368	0.252	0.004968076	CD44_NEU	MME
2.37E-07	0.295204465	0.859	0.743	0.006189562	CD44_NEU	RNF149
2.88E-07	0.641093558	0.459	0.324	0.007527239	CD44_NEU	ADM
2.94E-07	0.439809384	0.512	0.37	0.007658872	CD44_NEU	CYTIP
3.04E-07	0.421442437	0.407	0.271	0.0079387	CD44_NEU	DSE
3.07E-07	0.338063142	0.725	0.606	0.008011288	CD44_NEU	MYL6
5.53E-07	0.270470502	0.572	0.417	0.014437728	CD44_NEU	VNN2
8.68E-07	0.527782129	0.376	0.255	0.022654383	CD44_NEU	B3GNT5
9.34E-07	0.310195976	0.543	0.392	0.024366791	CD44_NEU	ITGAX
9.60E-07	0.336545904	0.584	0.451	0.02505978	CD44_NEU	CASP4
1.51E-06	0.325408636	0.691	0.554	0.039445349	CD44_NEU	VMP1
1.74E-06	0.457084679	0.478	0.348	0.045462542	CD44_NEU	LYZ
