# Supplementary material for: Machine Learning Integration with Single-Cell Transcriptome Sequencing Datasets Reveals the Impact of Tumor-Associated Neutrophils on the Immune Microenvironment and Immunotherapy Outcomes in Gastric Cancer
Source: Int J Mol Sci. 2024 Nov 26;25(23):12715. doi: 10.3390/ijms252312715 (PMC11641192; doi:10.3390/ijms252312715)
Supplement: Supplementary file 1 [file ijms-25-12715-s001.zip › Supplementary Material File S2.csv]

Key genes£¨gene symbol£©
ACSL1
ACTB
AQP9
BASP1
BCL2A1
CD44
CXCL8
ETS2
IL1B
IL1RN
IVNS1ABP
LCP2
LITAF
NAMPT
OLR1
PDE4B
PLEK
PROK2
RHOH
SOD2
SRGN
TRIB1
