# Supplementary material for: Machine Learning Integration with Single-Cell Transcriptome Sequencing Datasets Reveals the Impact of Tumor-Associated Neutrophils on the Immune Microenvironment and Immunotherapy Outcomes in Gastric Cancer
Source: Int J Mol Sci. 2024 Nov 26;25(23):12715. doi: 10.3390/ijms252312715 (PMC11641192; doi:10.3390/ijms252312715)
Supplement: Supplementary file 1 [file ijms-25-12715-s001.zip › Supplementary Material File S3.xlsx]

## Sheet: Sheet1
M5C_Genes	M6A_Genes	Oxidative Stress_Genes	Angiogenesis_Genes	Anoikis_Genes	Autophagy-Related_Genes	Chemokine_Genes	Cuproptosis_Genes	Ferroptosis_Genes	Hypoxia_Genes	Immune checkpoint_Genes	Inflammation_related_Genes
VCAN	BRMS1	AMBRA1	CCL1	FDX1	PTGS2	PGK1	ADORA2A	NOP2	METTL3	AZGP1	IL6
POSTN	PTK2	APOL1	CCL2	LIAS	CHAC1	PDK1	BTLA	NSUN2	METTL14	B2M	TNF
FSTL1	NTRK2	ARNT	CCL3	LIPT1	SLC40A1	GBE1	BTN2A1	NSUN3	METTL16	CALR	IL1B
LRPAP1	BCL2L11	ARSA	CCL3L1	DLD	TF	PFKL	BTN2A2	NSUN4	WTAP	CANX	CXCL8
STC1	SRC	ARSB	CCL4	DLAT	TFRC	ALDOA	BTN3A1	NSUN5	RBM15	CD1A	CCL2
LPL	CEACAM6	ATF4	CCL4L1	PDHA1	FTH1	ENO2	BTNL3	NSUN6	ZC3H13	CD1B	PTGS2
VEGFA	CAV1	ATF6	CCL5	GLS	GPX4	PGM1	BTNL9	NSUN7	YTHDF1	CD1C	NOS2
PF4	AKT1	ATG10	CCL7	PDHB	HSPB1	NDRG1	C10orf54	DNMT1	YTHDF2	CD1D	IL12A
THBD	ITGB1	ATG12	CCL8	MTF1	NFE2L2	HK2	CD160	DNMT3A	YTHDF3	CD1E	IL18
FGFR1	CEACAM5	ATG16L1	CCL11	CDKN2A	GPX4	ALDOC	CD209	DNMT3B	YTHDC1	CD4	CXCL10
TNFRSF21	EGFR	ATG16L2	CCL13	ATP7B	FTH1	GPI	CD226	TRDMT1	YTHDC2	CD8A	NFKBIA
CCND2	BCL2	ATG2A	CCL14	SLC31A1		MXI1	CD27	TET2	HNRNPA2B1	CD8B	CXCR3
COL5A2	CASP8	ATG2B	CCL15	PDHB		SLC2A1	CD274	ALYREF	HNRNPC	CD74
ITGAV	SIK1	ATG3	CCL16	MTF1		P4HA1	CD276		FTO	CREB1
SERPINA5	PTRH2	ATG4A	CCL17			ADM	CD28		ALKBH5	CTSB
KCNJ8	STAT3	ATG4B	CCL18			P4HA2	CD40			CTSE
APP	TLE1	ATG4C	CCL19			ENO1	CD40LG			CTSL1
JAG1	DAPK2	ATG4D	CCL20			PFKP	CD47			CTSS
COL3A1	CTNNB1	ATG5	CCL21			AK4	CD70			FCER1G
SPP1	ZNF304	ATG7	CCL22			FAM162A	CD80			FCGRT
NRP1	MAPK1	ATG9A	CCL23			PFKFB3	CD86			PDIA3
OLR1	BMF	ATG9B	CCL24			VEGFA	CD96			HFE
PDGFA	ITGA5	ATIC	CCL25			BNIP3L	CEACAM1			HLA-A
PTK2	TP53	BAG1	CCL26			TPI1	CTLA4			HLA-B
SLCO2A1	MCL1	BAG3	CCL27			ERO1A	HAVCR2			HLA-C
PGLYRP1	BCL2L1	BAK1	CCL28			KDM3A	HLA-A			HLA-DMA
VAV2	CASP3	BAX	CXCL1			CCNG2	HLA-B			HLA-DMB
S100A4	CDH1	BCL2	CXCL2			LDHA	HLA-C			HLA-DOA
MSX1	BAD	BCL2L1	CXCL3			GYS1	HLA-DMA			HLA-DOB
VTN	PIK3CA	BECN1	CXCL4			GAPDH	HLA-DMB			HLA-DPA1
TIMP1	PAK1	BID	CXCL4L1			BHLHE40	HLA-DOA			HLA-DPB1
APOH	ITGAV	BIRC5	CXCL5			ANGPTL4	HLA-DOB			HLA-DQA1
PRG2	FN1	BIRC6	CXCL6			JUN	HLA-DPA1			HLA-DQA2
JAG2	MAPK3	BNIP1	CXCL7			SERPINE1	HLA-DPB1			HLA-DQB1
LUM	PTGS2	BNIP3	CXCL8			LOX	HLA-DQA1			HLA-DRA
CXCL6	BAX	BNIP3L	CXCL9			GCK	HLA-DQB1			HLA-DRB1
	BCAR1	C12orf44	CXCL10			PPFIA4	HLA-DRA			HLA-DRB3
	PTEN	C17orf88	CXCL11			MAFF	HLA-DRB1			HLA-DRB4
	ERBB2	CALCOCO2	CXCL12			DDIT4	HLA-DRB3			HLA-DRB5
	ANGPTL4	CAMKK2	CXCL13			SLC2A3	HLA-DRB4			HLA-E
	PDK4	CANX	CXCL14			IGFBP3	HLA-DRB5			HLA-F
	CYCS	CAPN1	CXCL16			NFIL3	HLA-E			HLA-G
	BRAF	CAPN10	CXCL17			FOS	HLA-F			HLA-H
	YAP1	CAPN2	XCL1			RBPJ	HLA-G			MR1
	ANKRD13C	CAPNS1	XCL2			HK1	ICOS			HSPA1A
	ITGA2	CASP1	CX3CL1			CITED2	ICOSLG			HSPA1B
	ANXA5	CASP3	CCR1			ISG20	IDO1			HSPA1L
	BIRC5	CASP4	CCR2			GALK1	KIR2DL1			HSPA2
	MTOR	CASP8	CCR3			WSB1	KIR2DL2			HSPA4
	TIMP1	CCL2	CCR4			PYGM	KIR2DL3			HSPA5
	BDNF	CCR2	CCR5			STC1	KIR2DL4			HSPA6
	CSPG4	CD46	CCR6			ZNF292	KIR2DL5A			HSPA8
	BSG	CDKN1A	CCR7			BTG1	KIR2DL5B			HSP90AA1
	AKT2	CDKN1B	CCR8			PLIN2	KIR2DS1			HSP90AB1
	STK11	CDKN2A	CCR9			CSRP2	KIR2DS2			ICAM1
	IGF1	CFLAR	CCR10			VLDLR	KIR2DS3			IFNA1
	IGF1R	CHMP2B	CXCR1			JMJD6	KIR2DS4			IFNA2
	ITGA6	CHMP4B	CXCR2			EXT1	KIR2DS5			IFNA4
	ILK	CLN3	CXCR3			F3	KIR3DL1			IFNA5
	CFLAR	CTSB	CXCR4			PDK3	KIR3DL2			IFNA6
	RHOA	CTSD	CXCR5			ANKZF1	KIR3DL3			IFNA7
	HIF1A	CTSL1	CXCR6			UGP2	KIR3DS1			IFNA8
	DAP3	CX3CL1	XCR1			ALDOB	LAG3			IFNA10
	MYBBP1A	CXCR4	IL-8			STC2	LGALS9			IFNA13
	TLE5	DAPK1	PF4			ERRFI1	PDCD1			IFNA14
	ITGA3	DAPK2	PF4V1			ENO3	PDCD1LG2			IFNA16
	PTK2B	DDIT3	PPBP			PNRC1	PVR			IFNA17
	CCND1	DIRAS3				HMOX1	SIRPA			IFNA21
	CTTN	DLC1				PGF	TDO2			IFNG
	CALR	DNAJB1				GAPDHS	TIGIT			KIR2DL1
	ATF4	DNAJB9				CHST2	TNFRSF14			KIR2DL2
	CDCP1	DRAM1				TMEM45A	TNFRSF18			KIR2DL3
	PLAUR	EDEM1				BCAN	TNFRSF4			KIR2DL4
	SKP2	EEF2				ATF3	TNFRSF9			KIR2DS1
	CHEK2	EEF2K				CAV1	TNFSF14			KIR2DS3
	HGF	EGFR				AMPD3	TNFSF18			KIR2DS4
	E2F1	EIF2AK2				GPC3	TNFSF4			KIR2DS5
	EGF	EIF2AK3				NDST1	TNFSF9			KIR3DL1
	PIK3CG	EIF2S1				IRS2	VTCN1			KIR3DL2
	ITGB4	EIF4EBP1				SAP30				KLRC1
	DAPK1	EIF4G1				GAA				KLRC2
	MAPK8	ERBB2				SDC4				KLRC3
	PIK3R1	ERN1				STBD1				KLRD1
	PIK3R3	ERO1L				IER3				LTA
	MAP2K1	FADD				PKLR				CIITA
	CXCL12	FAM48A				IGFBP1				MICA
	LGALS3	FAS				PLAUR				MICB
	FBXW7-AS1	FKBP1A				CAVIN3				NFYA
	BAK1	FKBP1B				CCN5				NFYB
	ABHD4	FOS				LARGE1				NFYC
	CD44	FOXO1				NOCT				LGMN
	ITGA4	FOXO3				S100A4				PSMB8
	FADD	GAA				RRAGD				PSMC1
	PHLDA2	GAA				ZFP36				PSMC2
	TGFB1	GABARAP				EGFR				PSMC3
	HMCN1	GABARAP				EDN2				PSMC4
	MMP2	GABARAPL1				IDS				PSMC5
	CEBPB	GABARAPL1				CDKN1A				PSMC6
	CEMIP	GABARAPL2				RORA				PSMD1
	CDKN3	GABARAPL2				DUSP1				PSMD2
	CBL	GAPDH				MIF				PSMD3
	CASP9	GAPDH				PPP1R3C				PSMD4
	SFN	GNAI3				DPYSL4				PSMD5
	MTDH	GNAI3				KDELR3				PSMD7
	PRKCA	GNB2L1				DTNA				PSMD8
	TNFRSF10B	GNB2L1				ADORA2B				PSMD10
	CXCL8	GOPC				HS3ST1				PSMD11
	MIR200C	GOPC				CAVIN1				PSMD13
	AR	GRID1				NR3C1				PSME1
	CDKN2A	GRID1				KLF6				PSME1
	CPT1A	GRID2				GPC4				PSME2
	PIK3CB	GRID2				CCN1				PSME2
	CLDN1	HDAC1				TNFAIP3				RELB
	MIR204	HDAC6				CA12				RFX5
	MIR26A1	HGS				HEXA				RFXAP
	CDKN1A	HIF1A				BGN				SLC10A2
	CDKN1B	HSP90AB1				PPP1R15A				TAP1
	KLF12	HSPA5				PGM2				TAP2
	NTRK1	HSPA8				PIM1				TAPBP
	PLAU	HSPB8				PRDX5				THBS1
	MYC	IFNG				NAGK				SHFM1
	SMAD4	IKBKB				CDKN1B				KLRC4
	PLK1	IKBKE				BRS3				AP3B1
	MUC1	IL24				TKTL1				RFXANK
	LGALS1	IRGM				MT1E				PSMD6
	PYCARD	ITGA3				ATP7A				PSME3
	SESN2	ITGA6				MT2A				PSMD14
	ITGB3	ITGB1				SDC3				CLEC4M
	KRAS	ITGB4				TIPARP				IFI30
	THBS1	ITPR1				PKP1				PROCR
	BID	KIAA0226				ANXA2				ADRM1
	HRAS	KIAA0652				PGAM2				KIAA0368
	CDK11B	KIAA0831				DDIT3				TRPC4AP
	CDK11A	KIF5B				PRKCA				CD209
	XIAP	KLHL24				SLC37A4				UBXN1
	PPARG	LAMP1				CXCR4				ERAP1
	IL6	LAMP2				EFNA3				TAPBPL
	MIR145	MAP1LC3A				CP				KIR2DL5A
	CCR7	MAP1LC3B				KLF7				ERAP2
	MSLN	MAP1LC3C				CCN2				ULBP3
	RAC1	MAP2K7				CHST3				ULBP2
	GRHL2	MAPK1				TPD52				ULBP1
	BIRC3	MAPK3				LXN				KIR3DL3
	NOTCH1	MAPK8				B4GALNT2				RAET1E
	RHOG	MAPK8IP1				PPARGC1A				RAET1L
	CCAR2	MAPK9				BCL2				UBR1
	NQO1	MBTPS2				GCNT2				RAET1G
	MMP13	MLST8				HAS1				PDIA2
	FAS	MTMR14				KLHL24				HAMP
	MTA1	MTOR				SCARB1				PI3
	MYO5A	MYC				SLC25A1				CAMP
	EDA2R	NAF1				SDC2				DEFB4
	CCN6	NAMPT				CASP6				PPBP
	MMP9	NBR1				VHL				REG3G
	ABL1	NCKAP1				FOXO3				CXCL14
	MAPK11	NFE2L2				PDGFB				CXCL16
	SOD2	NFKB1				B3GALT6				SLPI
	PTHLH	NKX2-3				SLC2A5				IL8
	PDGFB	NLRC4				SRPX				CXCL10
	GLI2	NPC1				EFNA1				CXCL9
	EZH2	NRG1				GLRX				CXCL5
	RIPK1	NRG2				ACKR3				CXCL11
	CXCR4	NRG3				PAM				CXCL6
	HMGA1	P4HB				TGFBI				CXCL1
	SIK2	PARK2				DCN				CXCL12
	TNFSF10	PARP1				SIAH2				CXCL13
	ANGPTL2	PEA15				PLAC8				CXCL2
	S100A4	PELP1				FBP1				PF4
	NTF3	PEX14				TPST2				XCL1
	ETV4	PEX3				PHKG1				CXCL3
	MIR21	PIK3C3				MYH9				DEFB103A
	MIR124-1	PIK3R4				CDKN1C				CCL13
	HTRA1	PINK1				GRHPR				CCL1
	LATS1	PPP1R15A				PCK1				DEFB1
	CEACAM3	PRKAB1				INHA				CCL8
	EIF2AK3	PRKAR1A				HSPA5				ELANE
	LAMC2	PRKCD				NDST2				DEFB103B
	LAMA3	PRKCQ				NEDD4L				DEFA3
	LAMB3	PTEN				TPBG				DEFA1
	CDH2	PTK6				XPNPEP1				TMSB10
	CSNK2A1	RAB11A				IL6				DEFA6
	EDIL3	RAB1A				SLC6A6				DEFA5
	ZEB2	RAB24				MAP3K1				DEFA4
	TLN1	RAB33B				LDHC				LCN2
	EPHA2	RAB5A				AKAP12				LCN1
	SIRT3	RAB7A				TES				COLEC10
	OLFM3	RAC1				KIF5A				BPI
	CLU	RAF1				LALBA				S100A9
	SPINK1	RB1				COL5A1				S100A8
	CPEB2	RB1CC1				GPC1				DCD
	NAT1	RELA				HDLBP				LCN6
	TSG101	RGS19				ILVBL				S100A12
	MIR200A	RHEB				NCAN				HTN3
	MIR6744	RPS6KB1				TGM2				LCN8
	SERPINA1	RPTOR				ETS1				LOC728358
	AKT3	SAR1A				HOXB9				CCR10
	RELA	SERPINA1				SELENBP1				CELA1
	TNFRSF1A	SESN2				FOSL2				DEFB106A
	FASLG	SH3GLB1				SULT2B1				PENK
	AFP	SIRT1				TGFB3				BPIL2
	ITGA8	SIRT2								MMP12
	NOX4	SPHK1								BPIL3
	PBK	SPNS1								LEAP2
	SATB1	SQSTM1								SFTPD
	CD63	ST13								LCN9
	EEF1A1	STK11								BPIL1
	LTB4R2	TBK1								PTGDS
	MAVS	TM9SF1								TMSB4X
	HRC	TMEM49								PGLYRP1
	CCN2	TMEM74								ZC3HAV1
	RHOB	TNFSF10								TMSB15A
	PPP1R13B	TP53								S100B
	PLG	TP53INP2								S100A13
	MET	TP63								S100A6
	RAF1	TP73								DEFB119
	PARP1	TSC1								DEFB107A
	PRKCQ	TSC2								DEFB105A
	BRCA2	TUSC1								SERPIND1
	RB1	ULK1								DEFB129
	SP1	ULK2								DEFB127
	HAVCR2	ULK3								S100P
	DOCK1	USP10								S100A7
	VTN	UVRAG								DEFB104A
	INHBB	VAMP3								DEFB126
	PDCD4	VAMP7								DEFB106B
	PRPF4B	VEGFA								DEFB104B
	RANBP9	WDFY3								DEFB107B
	SESN1	WDR45								PGLYRP3
	SESN3	WDR45L								PGLYRP2
	CD24	WIPI1								S100A10
	ZBTB7A	WIPI2								S100A2
	MIR141	ZFYVE1								DEFB125
	ELANE									DEFB123
	KDR									DEFB105B
	MDM2									DEFB132
	NFE2L2									C20orf185
	ZEB1									LCN12
	KL									PGLYRP4
	PRKCI									S100A11
	CRYAB									S100A5
	EPHB6									S100A3
	FGF2									S100A1
	HK2									DEFB128
	LTF									DEFB108B
	IQGAP1									HTN1
	MGAT5									LMBR1L
	SDCBP									S100A7A
	ABHD2									DEFB118
	SPIB									COLEC12
	TRIM31									TMSB4Y
	MIR1827									DEFB131
	PDGFRB									DEFB134
	PLAT									DEFB130
	TLR3									DEFB124
	NRAS									DEFB121
	ROCK1									DEFB116
	PAK4									DEFB115
	VEGFA									DEFB114
	CASP10									DEFB113
	PIN1									DEFB112
	IL1RAP									DEFB110
	UBE2C									TMSB15B
	YWHAZ									DEFB133
	TWIST1									S100Z
	BMP6									MAVS
	BNIP3L									TMSL3
	ELK1									S100A14
	KDM3A									LCN10
	PRDX4									S100A16
	BNIP3									DEFB137
	LMO3									DEFB136
	ZNF32									DEFB117
	MIR200B									DEFB111
	MIR525									ZC3HAV1L
	MIR363									S100A7L2
	TUBB3									LOC731414
	HSP90B1									LOC730963
	SLC2A1									COLEC2
	HMOX1									DEFB4P
	PTPN11									C20orf186
	PRKACA									IFNAR1
	PAK3									AZU1
	CD36									LOC729523
	PIK3R2									LOC100130154
	PPP2CA									LOC100134379
	CASP6									LOC100134289
	CDH3									LOC100129216
	EEF2K									DEFA1A3
	LRP1									LOC100131433
	PAK2									LCN1L1
	PTK6									S100G
	LPAR1									LOC648637
	TCF7L2									LOC100130969
	CEACAM1									LOC100133267
	GDF2									LOC100133128
	GLO1									LOC100128174
	IL17A									TCHHL1
	RBL2									TINAGL1
	SIRPA									IFNGR1
	TRAF2									SLC22A17
	ADCY10									WFIKKN1
	VPS37A									WFDC2
	TNFRSF12A									IL6
	APOBEC3G									UMODL1
	BAG1									TGFB1
	COL13A1									PF4V1
	MNX1									MMP9
	RAD9A									KAL1
	IFI27									TLR4
	MEGF11									IFNG
	ITPRIP									SPAG11B
	BCL2L15									A2M
	SNAI2									CTSL1
	PTPN1									NFKB1
	NOTCH3									APOBEC3G
	GLUD1									FABP6
	SIRT1									NOD2
	FASN									MBL2
	MYH9									SFTPA1B
	RPS6KB1									RBP1
	TPM1									TLR2
	PPP2R1A									SLC40A1
	COL4A2									PLAU
	CTNND1									IL1B
	CD151									PAEP
	MMP11									HFE2
	ARHGEF7									MUC5AC
	PPP2R2A									CTSS
	SEMA7A									OBP2A
	PPP2R5A									PLTP
	BST2									MX1
	CCN1									DDX58
	PPP2R2D									IL29
	CCDC178									IRF3
	MIR10A									SFTPA2
	MIR30B									SFTPA2B
	MIR30C1									LPA
	SHC1									LBP
										RBP4
										SFTPA1
										NOX4
										LTF
										IFNB1
										RBP5
										FABP7
										FABP5
										FABP3
										FABP2
										FABP4
										R3HDML
										C20orf71
										C20orf114
										OASL
										CRABP2
										CRABP1
										RBP7
										DUOX1
										OBP2B
										RBP2
										LCN15
										CETP
										FABP12
										FABP9
										PLUNC
										LCNL1
										C8G
										SPAG11A
										PI15
										NOX1
										PMP2
										APOD
										ORM2
										ORM1
										TNF
										CTSG
										PRTN3
										MAPK1
										PML
										AEN
										CYBB
										C20orf70
										ISG20
										BCL3
										ISG20L2
										NOX5
										NOX3
										DUOX2
										TLR3
										TFRC
										IFIH1
										LRP1
										TRIM5
										IDO1
										GDF15
										NEDD4
										ADIPOQ
										STAT3
										STAT1
										IL28A
										SOCS3
										SEMG1
										TNFSF10
										CCL20
										SOCS1
										RNASEL
										IRF1
										IL15
										APOBEC3F
										RARRES3
										CHIT1
										IFNA1
										CD40
										TLR7
										PPIA
										HFE
										ZYX
										NLRX1
										PGC
										VEGFA
										IKBKE
										ISG15
										DHX58
										TNFAIP3
										TFR2
										FCN2
										MUC4
										F2R
										ELN
										IL27
										MAPT
										LYZ
										CCL5
										LEP
										CYLD
										KLKB1
										CST4
										CSRP1
										MAPK14
										JUN
										ITGAV
										IRF5
										CCR6
										IL12B
										TLR8
										GNLY
										CD81
										EIF2AK2
										APOM
										CACYBP
										NOD1
										MAPK8
										MAPK3
										BST2
										BPHL
										PLA2G2A
										GRN
										NEWENTRY
										PDGFRA
										GNAI1
										WNT5A
										FURIN
										ADAR
										TYK2
										NOS2
										TRAF3
										TPT1
										TPM2
										NEO1
										AHNAK
										TLR1
										TK2
										PRDX2
										MX2
										FGF2
										FGA
										TCF7L2
										F2RL1
										DAK
										MSR1
										NFKBIZ
										LMBR1
										SPINLW1
										SRC
										MPO
										ELAVL1
										ROBO3
										SP1
										SOD1
										PDF
										DLL4
										ECD
										SLC11A1
										DMBT1
										TMEM173
										SKIV2L
										SEMG2
										LTA
										DES
										DCK
										DAXX
										TNFRSF10A
										TNFRSF10B
										EED
										CCL4
										LIMS1
										LALBA
										APOBEC3H
										TMPRSS6
										SPINK5
										MARCO
										BECN1
										TNFSF11
										KNG1
										CSK
										KLRK1
										KCNH2
										JUND
										JAK1
										CREB1
										CLDN4
										CCL28
										RNASE3
										RN7SL1
										IRF7
										IREB2
										ILK
										IL18
										IL17A
										LTB4R
										APOBEC3A
										MASP2
										TRIM27
										RELA
										IL7R
										IL1A
										PTX3
										IFNAR2
										IFN1@
										SYTL1
										APOBEC3C
										DDX17
										PTGS2
										HTR1A
										SEPT-7
										CD40LG
										CD14
										CD8A
										CD4
										MASP1
										PROC
										MAP2K2
										MAP2K1
										HRG
										NDRG1
										IRF9
										TRIM22
										LANCL1
										PPP4C
										HMOX1
										HMGB1
										HLA-B
										RNASE7
										ABCC4
										HGF
										HDAC1
										IL28RA
										PLSCR1
										B2M
										BACH2
										TANK
										PIK3CG
										ARRB1
										RSAD2
										STAB2
										TBK1
										PDYN
										PDGFRB
										PDCD1
										PCSK2
										PCSK1
										ARG2
										AQP9
										FASLG
										APOH
										BIRC5
										ANXA6
										IL22
										VTN
										VIM
										VCAM1
										PRDX1
										GFAP
										GBP2
										ALB
										SLC29A3
										OAS1
										AGER
										UNC93B1
										TNFSF4
										NOS1
										ACTG1
										ACTA1
										ACO1
										SERPINA3
										IL8RA
										CCL15
										CCL14
										CCL4
										CCL16
										CCL19
										CCL13
										CCL18
										CCL17
										CCL26
										CCL22
										CCR3
										CCL28
										CCL4L2
										CCBP2
										CCR7
										CCL27
										CCR8
										CCRL1
										CCR10
										CCL2
										CCL21
										CCL7
										CCL5
										CCL3
										CCL20
										CCL11
										CCR5
										CCL23
										CCL25
										CCL1
										CCL3L3
										CCL4L1
										CXCL12
										XCL1
										CCL8
										CCL3L1
										CCR1
										CCL24
										XCL2
										CXCL1
										CXCL10
										CXCR4
										CXCL2
										CXCR6
										CCR4
										CXCL11
										FAM19A5
										FAM19A3
										FAM19A4
										FAM19A1
										FAM19A2
										CCL14-CCL15
										IL6
										TNF
										IL1B
										IL18
										PTK2B
										VEGFA
										IL4
										CDH1
										CD40
										DEFB103A
										F2RL1
										MMP9
										LTBP1
										DEFB4
										TNFSF10
										IL13
										IL10
										IL2
										PPARG
										FGR
										MIF
										CRP
										JAK2
										IL1A
										PTK2
										PTGDR
										CD86
										HCK
										ARRB1
										GNAI1
										VDR
										OLR1
										ADRBK1
										TXK
										RNASE2
										CD79A
										CD79B
										LYN
										SYK
										BTK
										BLNK
										VAV3
										VAV1
										VAV2
										RAC1
										RAC2
										RAC3
										PPP3CA
										PPP3CB
										PPP3CC
										CHP
										PPP3R1
										PPP3R2
										CHP2
										NFAT5
										NFATC1
										NFATC2
										NFATC3
										NFATC4
										HRAS
										KRAS
										NRAS
										FOS
										JUN
										CARD11
										BCL10
										MALT1
										CHUK
										IKBKB
										IKBKG
										NFKB1
										RELA
										NFKBIA
										NFKBIB
										NFKBIE
										CD81
										CD19
										CR2
										PIK3R5
										PIK3R1
										PIK3R2
										PIK3R3
										PIK3CA
										PIK3CB
										PIK3CD
										PIK3CG
										AKT3
										AKT1
										AKT2
										GSK3B
										INPP5D
										CD22
										CD72
										PTPN6
										LILRB3
										FCGR2B
										RASGRP3
										PLCG2
										PRKCB
										IFITM1
										IGH@
										IGHA1
										IGHA2
										IGHD
										IGHD@
										IGHD1-1
										IGHD1-14
										IGHD1-20
										IGHD1-26
										IGHD1-7
										IGHD2-15
										IGHD2-2
										IGHD2-21
										IGHD2-8
										IGHD3-10
										IGHD3-16
										IGHD3-22
										IGHD3-3
										IGHD3-9
										IGHD4-11
										IGHD4-17
										IGHD4-23
										IGHD4-4
										IGHD5-12
										IGHD5-18
										IGHD5-24
										IGHD5-5
										IGHD6-13
										IGHD6-19
										IGHD6-25
										IGHD6-6
										IGHD7-27
										IGHE
										IGHG1
										IGHG2
										IGHG3
										IGHG4
										IGHJ@
										IGHJ1
										IGHJ2
										IGHJ3
										IGHJ4
										IGHJ5
										IGHJ6
										IGHM
										IGHV@
										IGHV1-18
										IGHV1-2
										IGHV1-24
										IGHV1-3
										IGHV1-45
										IGHV1-46
										IGHV1-58
										IGHV1-69
										IGHV1-8
										IGHV1-C
										IGHV1-F
										IGHV2-26
										IGHV2-5
										IGHV2-70
										IGHV3-11
										IGHV3-13
										IGHV3-15
										IGHV3-16
										IGHV3-20
										IGHV3-21
										IGHV3-23
										IGHV3-30
										IGHV3-30-3
										IGHV3-30-5
										IGHV3-33
										IGHV3-35
										IGHV3-38
										IGHV3-43
										IGHV3-48
										IGHV3-49
										IGHV3-53
										IGHV3-64
										IGHV3-66
										IGHV3-7
										IGHV3-72
										IGHV3-73
										IGHV3-74
										IGHV3-9
										IGHV3-D
										IGHV3-H
										IGHV4-28
										IGHV4-30-1
										IGHV4-30-2
										IGHV4-30-4
										IGHV4-31
										IGHV4-34
										IGHV4-39
										IGHV4-4
										IGHV4-59
										IGHV4-61
										IGHV4-B
										IGHV5-51
										IGHV5-A
										IGHV6-1
										IGHV7-4-1
										IGHV7-81
										IGK@
										IGKC
										IGKDEL
										IGKJ@
										IGKJ1
										IGKJ2
										IGKJ3
										IGKJ4
										IGKJ5
										IGKV@
										IGKV1-12
										IGKV1-13
										IGKV1-16
										IGKV1-17
										IGKV1-27
										IGKV1-33
										IGKV1-37
										IGKV1-39
										IGKV1-5
										IGKV1-6
										IGKV1-8
										IGKV1-9
										IGKV1D-12
										IGKV1D-13
										IGKV1D-16
										IGKV1D-17
										IGKV1D-33
										IGKV1D-37
										IGKV1D-39
										IGKV1D-42
										IGKV1D-43
										IGKV1D-8
										IGKV2-24
										IGKV2-28
										IGKV2-30
										IGKV2-40
										IGKV2D-24
										IGKV2D-28
										IGKV2D-29
										IGKV2D-30
										IGKV2D-40
										IGKV3-11
										IGKV3-15
										IGKV3-20
										IGKV3-7
										IGKV3D-11
										IGKV3D-15
										IGKV3D-20
										IGKV3D-7
										IGKV4-1
										IGKV5-2
										IGKV6-21
										IGKV6D-21
										IGKV6D-41
										IGL@
										IGLC@
										IGLC1
										IGLC2
										IGLC3
										IGLC6
										IGLC7
										IGLJ@
										IGLJ1
										IGLJ2
										IGLJ3
										IGLJ4
										IGLJ5
										IGLJ6
										IGLJ7
										IGLV@
										IGLV1-36
										IGLV1-40
										IGLV1-44
										IGLV1-47
										IGLV1-50
										IGLV1-51
										IGLV10-54
										IGLV11-55
										IGLV2-11
										IGLV2-14
										IGLV2-18
										IGLV2-23
										IGLV2-33
										IGLV2-8
										IGLV3-1
										IGLV3-10
										IGLV3-12
										IGLV3-16
										IGLV3-19
										IGLV3-21
										IGLV3-22
										IGLV3-25
										IGLV3-27
										IGLV3-32
										IGLV3-9
										IGLV4-3
										IGLV4-60
										IGLV4-69
										IGLV5-37
										IGLV5-39
										IGLV5-45
										IGLV5-48
										IGLV5-52
										IGLV6-57
										IGLV7-43
										IGLV7-46
										IGLV8-61
										IGLV9-49
										C3
										C5
										CAMP
										CCL1
										CCL11
										CCL13
										CCL14
										CCL14-CCL15
										CCL15
										CCL16
										CCL17
										CCL18
										CCL19
										CCL2
										CCL20
										CCL21
										CCL22
										CCL23
										CCL24
										CCL25
										CCL26
										CCL27
										CCL28
										CCL3
										CCL3L1
										CCL3L2
										CCL3L3
										CCL4
										CCL4L1
										CCL4L2
										CCL5
										CCL7
										CCL8
										CKLF
										CMA1
										CTSG
										CX3CL1
										CXCL1
										CXCL10
										CXCL11
										CXCL12
										CXCL13
										CXCL14
										CXCL16
										CXCL17
										CXCL2
										CXCL3
										CXCL5
										CXCL6
										CXCL9
										CYR61
										DEFA1
										DEFA3
										DEFA5
										DEFB1
										DEFB103A
										DEFB104A
										DEFB4
										EDN1
										EDN2
										EDN3
										FGF10
										FGF2
										HTN3
										IL8
										LECT2
										PF4
										PF4V1
										PLAU
										PPBP
										PPBPL1
										PROK2
										RNASE2
										SAA1
										SAA2
										SBDS
										SEMA3A
										SEMA3B
										SEMA3C
										SEMA3D
										SEMA3E
										SEMA3F
										SEMA3G
										SEMA4A
										SEMA4B
										SEMA4C
										SEMA4D
										SEMA4F
										SEMA4G
										SEMA5A
										SEMA5B
										SEMA6A
										SEMA6B
										SEMA6C
										SEMA6D
										SEMA7A
										SLIT1
										SLIT2
										TNC
										TYMP
										XCL1
										XCL2
										C5AR1
										CCBP2
										CCR1
										CCR10
										CCR3
										CCR4
										CCR5
										CCR6
										CCR7
										CCR8
										CCR9
										CCRL1
										CCRL2
										CMKLR1
										CX3CR1
										CXCR3
										CXCR4
										CXCR5
										CXCR6
										CXCR7
										CYSLTR1
										CYSLTR2
										DARC
										EDNRA
										EDNRB
										FPR1
										FPR2
										FPR2
										GPR17
										GPR32
										GPR33
										GPR44
										GPR77
										IL8RA
										IL8RB
										LTB4R
										LTB4R2
										PLAUR
										PLXNA1
										PLXNA2
										PLXNA3
										PLXNA4
										PLXNB1
										PLXNB2
										PLXNB3
										PLXNC1
										PLXND1
										PTAFR
										ROBO1
										ROBO2
										ROBO3
										RXFP3
										XCR1
										ADIPOQ
										ADM
										ADM2
										AGRP
										AGT
										AMBN
										AMELX
										AMH
										ANGPTL5
										ANGPTL7
										APLN
										AREG
										ARMET
										ARMETL1
										ARTN
										AVP
										AZU1
										BDNF
										BMP1
										BMP10
										BMP15
										BMP2
										BMP3
										BMP4
										BMP5
										BMP6
										BMP7
										BMP8A
										BMP8B
										BTC
										C19orf10
										C3
										C5
										CALCA
										CALCB
										CAMP
										CAT
										CCK
										CCL1
										CCL11
										CCL13
										CCL14
										CCL14-CCL15
										CCL15
										CCL16
										CCL17
										CCL18
										CCL19
										CCL2
										CCL20
										CCL21
										CCL22
										CCL23
										CCL24
										CCL25
										CCL26
										CCL27
										CCL28
										CCL3
										CCL3L1
										CCL3L2
										CCL3L3
										CCL4
										CCL4L1
										CCL4L2
										CCL5
										CCL7
										CCL8
										CD320
										CD40LG
										CD70
										CECR1
										CER1
										CGA
										CGB
										CGB1
										CGB2
										CGB5
										CGB7
										CGB8
										CHGA
										CHGB
										CKLF
										CLCF1
										CLEC11A
										CMA1
										CMTM1
										CMTM2
										CMTM3
										CMTM4
										CMTM5
										CMTM6
										CMTM7
										CMTM8
										CNTF
										CORT
										CRH
										CSF1
										CSF2
										CSF3
										CSH1
										CSH2
										CSHL1
										CSPG5
										CTF1
										CTGF
										CTSG
										CX3CL1
										CXCL1
										CXCL10
										CXCL11
										CXCL12
										CXCL13
										CXCL14
										CXCL16
										CXCL17
										CXCL2
										CXCL3
										CXCL5
										CXCL6
										CXCL9
										CYR61
										DEFA1
										DEFA3
										DEFA5
										DEFB1
										DEFB103A
										DEFB104A
										DEFB4
										DKK1
										EBI3
										EDN1
										EDN2
										EDN3
										EGF
										EPGN
										EPO
										EREG
										ESM1
										FAM3B
										FAM3C
										FAM3D
										FASLG
										FGF1
										FGF10
										FGF11
										FGF12
										FGF13
										FGF14
										FGF16
										FGF17
										FGF18
										FGF19
										FGF2
										FGF20
										FGF21
										FGF22
										FGF23
										FGF3
										FGF4
										FGF5
										FGF6
										FGF7
										FGF8
										FGF9
										FIGF
										FIGNL2
										FLT3LG
										FSHB
										GAL
										GALP
										GAST
										GCG
										GDF1
										GDF10
										GDF11
										GDF15
										GDF2
										GDF3
										GDF5
										GDF6
										GDF7
										GDF9
										GDNF
										GH1
										GH2
										GHRH
										GHRL
										GIP
										GKN1
										GMFB
										GMFG
										GNRH1
										GNRH2
										GPHA2
										GPHB5
										GPI
										GREM1
										GREM2
										GRN
										GRP
										GUCA2A
										HAMP
										HBEGF
										HDGF
										HDGFRP3
										HGF
										HTN3
										IAPP
										IFNA1
										IFNA10
										IFNA13
										IFNA14
										IFNA16
										IFNA17
										IFNA2
										IFNA21
										IFNA4
										IFNA5
										IFNA6
										IFNA7
										IFNA8
										IFNB1
										IFNE
										IFNG
										IFNK
										IFNW1
										IGF1
										IGF2
										IL10
										IL11
										IL12A
										IL12B
										IL13
										IL15
										IL16
										IL17A
										IL17B
										IL17C
										IL17D
										IL17F
										IL18
										IL19
										IL1A
										IL1B
										IL1F10
										IL1F5
										IL1F6
										IL1F7
										IL1F8
										IL1F9
										IL1RN
										IL2
										IL20
										IL21
										IL22
										IL23A
										IL24
										IL25
										IL26
										IL27
										IL28A
										IL28B
										IL29
										IL3
										IL31
										IL32
										IL33
										IL34
										IL4
										IL5
										IL6
										IL6ST
										IL7
										IL8
										IL9
										INHA
										INHBA
										INHBB
										INHBC
										INHBE
										INS
										INS-IGF2
										INSL3
										INSL4
										INSL5
										INSL6
										JAG1
										JAG2
										KGFLP1
										KGFLP2
										KITLG
										KL
										LACRT
										LECT2
										LEFTY1
										LEFTY2
										LEP
										LHB
										LIF
										LRSAM1
										LTA
										LTB
										LTBP1
										LTBP2
										LTBP3
										LTBP4
										MDK
										MIA
										MIF
										MLN
										MSTN
										NAMPT
										NDP
										NENF
										NGF
										NMB
										NODAL
										NOV
										NPFF
										NPPA
										NPPB
										NPPC
										NPY
										NRG1
										NRG2
										NRG3
										NRG4
										NRTN
										NTF3
										NTF4
										NTS
										NUDT6
										OGN
										OSGIN1
										OSM
										OSTN
										OXT
										P11
										PDGFA
										PDGFB
										PDGFC
										PDGFD
										PDGFRA
										PDGFRB
										PDGFRL
										PDYN
										PENK
										PF4
										PF4V1
										PGF
										PLAU
										PMCH
										PNOC
										POMC
										PPBP
										PPBPL1
										PPBPL2
										PPY
										PRL
										PRLH
										PROK1
										PROK2
										PSPN
										PTH
										PTH2
										PTHLH
										PTN
										PYY
										QRFP
										RABEP1
										RABEP2
										REG1A
										RETN
										RETNLB
										RLN1
										RLN2
										RLN3
										RNASE2
										S100A6
										SAA1
										SAA2
										SBDS
										SCG2
										SCGB3A1
										SCT
										SCYE1
										SECTM1
										SEMA3A
										SEMA3B
										SEMA3C
										SEMA3D
										SEMA3E
										SEMA3F
										SEMA3G
										SEMA4A
										SEMA4B
										SEMA4C
										SEMA4D
										SEMA4F
										SEMA4G
										SEMA5A
										SEMA5B
										SEMA6A
										SEMA6B
										SEMA6C
										SEMA6D
										SEMA7A
										SLIT1
										SLIT2
										SLURP1
										SPP1
										SST
										STC1
										STC2
										TAC1
										TDGF1
										TDGF3
										TG
										TGFA
										TGFB1
										TGFB2
										TGFB3
										THPO
										TNC
										TNF
										TNFRSF11B
										TNFSF10
										TNFSF11
										TNFSF12
										TNFSF13
										TNFSF13B
										TNFSF14
										TNFSF15
										TNFSF18
										TNFSF4
										TNFSF8
										TNFSF9
										TOR2A
										TRH
										TSHB
										TSLP
										TXLNA
										TYMP
										UCN
										UCN2
										UCN3
										UTS2
										UTS2D
										VEGFA
										VEGFB
										VEGFC
										VGF
										VIP
										XCL1
										XCL2
										ACVR1B
										ACVR1C
										ACVR2A
										ACVR2B
										ACVRL1
										ADCYAP1R1
										ADIPOR1
										ADIPOR2
										ADRB1
										ADRB2
										AGTR1
										AGTR2
										AMHR2
										ANGPT1
										ANGPT4
										ANGPTL1
										ANGPTL2
										ANGPTL3
										ANGPTL4
										ANGPTL6
										APLNR
										AR
										AVPR1A
										AVPR1B
										AVPR2
										BMPR1A
										BMPR1B
										BMPR2
										BRD8
										C3AR1
										C5AR1
										CALCR
										CALCRL
										CCBP2
										CCR1
										CCR10
										CCR3
										CCR4
										CCR5
										CCR6
										CCR7
										CCR8
										CCR9
										CCRL1
										CCRL2
										CD40
										CMKLR1
										CNTFR
										CRHR1
										CRHR2
										CRIM1
										CRLF1
										CRLF2
										CRLF3
										CSF1R
										CSF2RA
										CSF2RB
										CSF3R
										CX3CR1
										CXCR3
										CXCR4
										CXCR5
										CXCR6
										CXCR7
										CYSLTR1
										CYSLTR2
										DARC
										EDNRA
										EDNRB
										EGFR
										ENG
										EPOR
										ESR1
										ESR2
										ESRRA
										ESRRB
										ESRRG
										FGFR1
										FGFR2
										FGFR3
										FGFR4
										FGFRL1
										FLT1
										FLT3
										FLT4
										FPR1
										FPR2
										FPR2
										FSHR
										GALR2
										GALR3
										GCGR
										GHR
										GHRHR
										GHSR
										GIPR
										GLP1R
										GLP2R
										GNRHR
										GPER
										GPR17
										GPR32
										GPR33
										GPR44
										GPR77
										HNF4A
										HNF4G
										HTR3A
										HTR3B
										HTR3C
										HTR3D
										HTR3E
										IFNAR1
										IFNAR2
										IFNGR1
										IFNGR2
										IGF1R
										IGF2R
										IL10RA
										IL10RB
										IL11RA
										IL11RB
										IL12RB1
										IL12RB2
										IL13RA1
										IL13RA2
										IL15RA
										IL15RB
										IL17RA
										IL17RB
										IL17RC
										IL17RD
										IL17RE
										IL18R1
										IL18RAP
										IL1R1
										IL1R2
										IL1RAP
										IL1RL1
										IL1RL2
										IL20RA
										IL20RB
										IL21R
										IL22RA1
										IL22RA2
										IL23R
										IL27RA
										IL28RA
										IL2RA
										IL2RB
										IL2RG
										IL31RA
										IL3RA
										IL4R
										IL5RA
										IL6R
										IL7R
										IL8RA
										IL8RB
										IL9R
										INSR
										KDR
										LEPR
										LGR4
										LGR5
										LGR6
										LHCGR
										LIFR
										LTB4R
										LTB4R2
										LTBR
										MC1R
										MC2R
										MC3R
										MC4R
										MCHR1
										MCHR2
										MET
										MLNR
										MPL
										MTNR1A
										MTNR1B
										NGFR
										NMBR
										NPR1
										NPR3
										NR0B1
										NR0B2
										NR1D1
										NR1D2
										NR1H2
										NR1H3
										NR1H4
										NR1I2
										NR1I3
										NR2C1
										NR2C2
										NR2E1
										NR2E3
										NR2F1
										NR2F2
										NR2F6
										NR3C1
										NR3C2
										NR4A1
										NR4A2
										NR4A3
										NR5A1
										NR5A2
										NR6A1
										NRP1
										NRP2
										OGFR
										OPRD1
										OPRK1
										OPRL1
										OPRM1
										OSMR
										OXTR
										PGR
										PGRMC2
										PLAUR
										PLXNA1
										PLXNA2
										PLXNA3
										PLXNA4
										PLXNB1
										PLXNB2
										PLXNB3
										PLXNC1
										PLXND1
										PPARA
										PPARD
										PPARG
										PRLHR
										PRLR
										PTAFR
										PTGDR
										PTGDS
										PTGER1
										PTGER2
										PTGER3
										PTGER4
										PTGFR
										PTH1R
										PTH2R
										RARA
										RARB
										RARG
										ROBO1
										ROBO2
										ROBO3
										RORA
										RORB
										RORC
										RXFP1
										RXFP2
										RXFP3
										RXRA
										RXRB
										RXRG
										S1PR1
										S1PR2
										SCTR
										SDC1
										SDC2
										SDC3
										SDC4
										SORT1
										SSTR1
										SSTR2
										SSTR5
										ST2
										TACR1
										TEK
										TGFBR1
										TGFBR2
										TGFBR3
										THRA
										THRB
										TIE1
										TNFRSF10A
										TNFRSF10B
										TNFRSF10C
										TNFRSF10D
										TNFRSF11A
										TNFRSF12A
										TNFRSF13B
										TNFRSF13C
										TNFRSF14
										TNFRSF17
										TNFRSF18
										TNFRSF19
										TNFRSF1A
										TNFRSF1B
										TNFRSF21
										TNFRSF25
										TNFRSF4
										TNFRSF6B
										TNFRSF8
										TNFRSF9
										TRHR
										TSHR
										TUBB3
										VDR
										VIPR1
										VIPR2
										XCR1
										IFNA10
										IFNA13
										IFNA14
										IFNA16
										IFNA17
										IFNA2
										IFNA21
										IFNA4
										IFNA5
										IFNA6
										IFNA7
										IFNA8
										IFNB1
										IFNE
										IFNG
										IFNK
										IFNW1
										IFNAR2
										IFNGR1
										IFNGR2
										IL11
										IL12A
										IL12B
										IL13
										IL15
										IL16
										IL17A
										IL17B
										IL17C
										IL17D
										IL17F
										IL18
										IL19
										IL1A
										IL1B
										IL1F10
										IL1F5
										IL1F6
										IL1F7
										IL1F8
										IL1F9
										IL1RN
										IL2
										IL20
										IL21
										IL22
										IL23A
										IL24
										IL25
										IL26
										IL27
										IL28A
										IL28B
										IL29
										IL3
										IL31
										IL32
										IL33
										IL34
										IL4
										IL5
										IL6
										IL6ST
										IL7
										IL8
										IL9
										TXLNA
										IL10RA
										IL10RB
										IL11RA
										IL11RB
										IL12RB1
										IL12RB2
										IL13RA1
										IL13RA2
										IL15RA
										IL15RB
										IL17RA
										IL17RB
										IL17RC
										IL17RD
										IL17RE
										IL18R1
										IL18RAP
										IL1R1
										IL1R2
										IL1RAP
										IL1RL1
										IL1RL2
										IL20RA
										IL20RB
										IL21R
										IL22RA1
										IL22RA2
										IL23R
										IL27RA
										IL28RA
										IL2RA
										IL2RB
										IL2RG
										IL31RA
										IL3RA
										IL4R
										IL5RA
										IL6R
										IL7R
										IL8RA
										IL8RB
										IL9R
										ST2
										HLA-A
										HLA-B
										HLA-C
[truncated: 499 more rows]
