# Supplementary material for: Machine Learning Integration with Single-Cell Transcriptome Sequencing Datasets Reveals the Impact of Tumor-Associated Neutrophils on the Immune Microenvironment and Immunotherapy Outcomes in Gastric Cancer
Source: Int J Mol Sci. 2024 Nov 26;25(23):12715. doi: 10.3390/ijms252312715 (PMC11641192; doi:10.3390/ijms252312715)
Supplement: Supplementary file 1 [file ijms-25-12715-s001.zip › Supplementary Material File S4.xlsx]

## Sheet: Sheet1
Serial number	Case number	Gender	Age	Diagnosis	Classification	Depth or size	Number of lymph node metastasis	TNM	Tumor metastasis	CerbB-2	MLH1	MLH2	MSH6	PMS2	FISH:HER-2
1	B15294	Female	67	Poorly differentiated adenocarcinoma	3	intramucous	0--23	T1aN0M0	None	1	0	0	0	0	0
2	C55479	Male	54	Adenocarcinoma	3	Mucomuscular layer	0--15	T1aN0M0	None	0	1	1	1	1	0
3	C62495	Female	65	Adenocarcinoma	3	intramucous	0--14	T1aN0M0	None	0	1	1	1	1	0
4	B19651	Male	65	Poorly differentiated adenocarcinoma	3	submucosa	0--22	T1bN0M0	None	0	0	0	0	0	0
5	D26528	Male	68	Adenocarcinoma	2	submucosa	0--13	T1bN0M0	None	1	1	1	1	1	1
6	D68872	Male	66	Adenocarcinoma	3	submucosa	0--28	T1bN0M0	None	1	1	1	1	1	1
7	A84369	Female	71	Adenocarcinoma	2	Superficial muscular layer	0-12	T2N0M0	None	1	0	0	0	0	0
8	B48044	Male	66	Adenocarcinoma	2~3	Superficial muscular layer	0--21	T2N0M0	None	2	1	1	0	1	0
9	B97208	Male	77	Adenocarcinoma	3	Muscular layer	0--25	T2N0M0	None	0	1	1	1	1	0
10	C10193	Male	40	Adenocarcinoma	3	Muscular layer	0--15	T2N0M0	None	0	1	1	1	1	0
11	C34305	Female	72	Adenocarcinoma	3	Deep muscular layer	0--25	T2N0M0	None	1	1	0	1	0	0
12	D57503	Male	67	Adenocarcinoma	3	Superficial muscular layer	0--15	T2N0M0	None	1	1	1	1	1	0
13	D73457	Female	77	Adenocarcinoma	2	Muscular layer	0--21	T2N0M0	None	1	0	1	1	0	0
14	B97456	Male	61	Adenocarcinoma	3	Muscular layer	2--19	T2N1M0	None	0	1	1	1	1	0
15	D20640	Male	57	Adenocarcinoma	3	Muscular layer	1--27	T2N1M0	None	2	1	1	1	1	0
16	C00614	Male	55	Adenocarcinoma	3	Muscular layer	12--36	T2N3aM0	None	3	1	1	1	1	1
17	C89237	Female	72	Adenocarcinoma	3	Muscular layer	10--18	T2N3M0	None	0	1	1	1	1	0
18	A81849	Male	67	Adenocarcinoma	2	full-thickness	0-25	T3N0M0	None	1	0	0	0	0	0
19	A90443	Male	73	Poorly differentiated adenocarcinoma	3	full-thickness	0--23	T3N0M0	None	0	0	0	0	0	0
20	B64562	Male	68	Adenocarcinoma	3	full-thickness	0--17	T3N0M0	None	0	0	0	0	0	0
21	D18332	Female	63	Adenocarcinoma	3	full-thickness	0--26	T3N0M1	Lung and kidney	0	1	1	1	1	0
22	D62565	Male	62	Adenocarcinoma	3	full-thickness	0--23	T3N0M1	lung	1	1	1	1	1	0
23	B26744	Male	62	Adenocarcinoma	2~3	full-thickness	2--15	T3N1M0	None	2	0	0	0	0	1
24	B88732	Male	82	Adenocarcinoma	3	full-thickness	2--15	T3N1M0	None	2	0	1	1	0	0
25	D17299	Male	67	Adenocarcinoma	2	full-thickness	2--31	T3N1M0	None	3	1	1	1	1	1
26	D54630	Male	41	Adenocarcinoma	3	full-thickness	2--25	T3N1M0	None	0	1	0	1	1	0
27	B51683	Male	66	Adenocarcinoma	2~3	full-thickness	1--24	T3N1M1	lung	0	0	0	0	0	0
28	B00634	Male	51	Poorly differentiated adenocarcinoma	3	full-thickness	6--13	T3N2M0	None	0	0	0	0	0	0
29	B13682	Male	70	Poorly differentiated adenocarcinoma	3	full-thickness	3--16	T3N2M0	None	1	0	0	0	0	0
30	B15031	Male	68	黏液Adenocarcinoma	2	full-thickness	4--23	T3N2M0	None	1	0	0	0	0	0
